# Supplementary material for: Caspase-2 mRNA levels are not elevated in mild cognitive impairment, Alzheimer’s disease, Huntington’s disease, or Lewy Body dementia
Source: PLoS One. 2022 Sep 21;17(9):e0274784. doi: 10.1371/journal.pone.0274784 (PMC9491574; doi:10.1371/journal.pone.0274784)
Supplement: S1 Data — (XLSX) [file pone.0274784.s003.xlsx]

## Sheet: Casp2L-PPIA
SampleID	RIN	DX	CASP2_cp	CASP2_err	PPIA_cp	PPIA_err	RATIO	RATIO_err	NORM	NORM_err
AD-60	2	AD	33.9131	0.0965257	30.2644	0.0258526	0.0797	0.00476	0.1647	0.00971
AD-47	2.2	AD	33.4291	0.217204	30.2197	0.0779006	0.1081	0.0146	0.2313	0.0424
AD-83	2.3	AD	37.1651	1.13989	35.3396	0.147409	0.2821	0.2183	0.5762	0.4524
AD-34	2.4	AD	34.5833	0.40987	29.424	0.047242	0.028	0.00705	0.0599	0.0166
AD-25	3.1	AD	31.8555	0.0761576	28.4917	0.0192312	0.0971	0.00465	0.2078	0.0283
AD-33	3.1	AD	32.0716	0.072087	28.7108	0.0507423	0.0973	0.0052	0.2083	0.0287
AD-88	3.2	AD	33.1205	0.0410564	29.3645	0.0603662	0.074	0.00327	0.1512	0.0265
AD-21	3.3	AD	32.3407	0.0973701	28.3855	0.129367	0.0645	0.00641	0.1379	0.0221
AD-26	3.4	AD	32.1387	0.163252	27.3061	0.0699815	0.0351	0.00375	0.0751	0.0124
AD-75	3.4	AD	37.089	0.29863	31.9428	0.0325476	0.0282	0.00545	0.0583	0.0107
AD-55	3.5	AD	31.776	0.0948017	28.0628	0.0159877	0.0762	0.00436	0.1575	0.00893
AD-10	3.7	AD	31.2611	0.0543434	29.7768	0.0107043	0.3574	0.0119	0.7647	0.1008
AD-74	3.7	AD	32.448	0.0468168	28.2837	0.0683238	0.0558	0.00274	0.1139	0.0201
AD-16	3.8	AD	31.0049	0.0587994	28.5951	0.0387827	0.1882	0.00804	0.4026	0.0541
AD-66	4.2	AD	37.1427	0.402068	32.2101	0.072666	0.0327	0.00827	0.0676	0.0163
AD-87	4.4	AD	31.9774	0.0168033	29.4871	0.193895	0.178	0.0215	0.3635	0.0756
AD-32	4.5	AD	31.3087	0.0460469	26.5315	0.0934275	0.0365	0.00225	0.078	0.011
AD-81	4.6	AD	32.205	0.16877	28.183	0.111066	0.0616	0.00767	0.1272	0.0152
AD-70	4.8	AD	35.3513	0.2652	30.2473	0.04563	0.0291	0.00486	0.0594	0.0141
AD-9	5.1	AD	30.9983	0.0208226	26.8691	0.0211098	0.0571	0.00102	0.1223	0.0158
AD-82	5.1	AD	35.0796	0.595516	30.1622	0.0197534	0.0331	0.0124	0.0684	0.0244
AD-48	5.2	AD	31.365	0.062719	26.2356	0.0193634	0.0286	0.00114	0.059	0.00243
AD-78	6	AD	34.9012	0.296613	30.4974	0.109479	0.0472	0.00905	0.0976	0.0178
AD-84	1.5	MCI	35.5325	1.0586	29.5856	0.0324966	0.0162	0.00962	0.0331	0.0204
AD-14	1.7	MCI	33.8073	0.543954	28.1236	0.0403506	0.0195	0.00591	0.0416	0.0134
AD-63	1.8	MCI	36.4038	0.300708	32.527	0.0336223	0.0681	0.0122	0.1406	0.024
AD-1	1.9	MCI	34.5637	0.458958	29.6767	0.12035	0.0338	0.0102	0.0723	0.0231
AD-46	2.2	MCI	33.5443	0.0180482	30.1825	0.0876536	0.0973	0.00529	0.201	0.0109
AD-38	2.4	MCI	32.8905	0.112382	30.1533	0.0991312	0.15	0.0136	0.3209	0.0499
AD-65	2.5	MCI	32.6987	0.147008	29.1786	0.0621867	0.0872	0.00855	0.1801	0.017
AD-93	2.6	MCI	33.1603	0.0742622	29.8858	0.0732295	0.1033	0.00654	0.2111	0.0382
AD-39	2.8	MCI	32.4956	0.122176	29.6096	0.0464053	0.1353	0.0105	0.2894	0.043
AD-64	2.9	MCI	33.3337	0.225797	29.1369	0.048538	0.0545	0.00775	0.1127	0.0153
AD-92	2.9	MCI	33.1494	0.30587	29.2097	0.04105	0.0652	0.0119	0.1331	0.033
AD-53	3	MCI	32.2831	0.0989401	29.1577	0.0435651	0.1146	0.00732	0.2368	0.0149
AD-42	3.2	MCI	32.1955	0.101896	29.4354	0.0497185	0.1476	0.0102	0.3158	0.0456
AD-52	3.2	MCI	31.7846	0.0262337	28.8936	0.0446309	0.1348	0.00419	0.2785	0.00937
AD-54	3.5	MCI	32.487	0.0753243	28.7362	0.0167984	0.0743	0.00345	0.1535	0.00721
AD-12	3.6	MCI	31.3167	0.158584	27.1133	0.0330853	0.0543	0.00534	0.1161	0.0185
AD-50	3.7	MCI	32.7709	0.161589	29.6932	0.0248757	0.1184	0.0114	0.2447	0.0226
AD-43	3.8	MCI	31.1517	0.12166	26.5186	0.0136408	0.0403	0.00303	0.0862	0.0127
AD-80	3.8	MCI	35.6178	0.228942	30.6384	0.00724177	0.0317	0.0043	0.0647	0.014
AD-51	3.9	MCI	33.0899	0.105465	28.9456	0.0777551	0.0566	0.00439	0.1168	0.00882
AD-71	4.2	MCI	35.468	0.342437	29.924	0.0995784	0.0214	0.00442	0.0438	0.0117
AD-20	4.3	MCI	31.4278	0.106094	26.6621	0.0206954	0.0368	0.00243	0.0786	0.0112
AD-4	4.4	MCI	30.9608	0.120467	26.425	0.105882	0.0431	0.00414	0.0922	0.0146
AD-44	4.4	MCI	31.3262	0.0702493	26.4773	0.0637832	0.0347	0.00199	0.0717	0.00406
AD-94	4.6	MCI	32.0154	0.0863823	27.048	0.0704573	0.032	0.00212	0.0653	0.0119
AD-73	4.7	MCI	32.7786	0.241539	28.1711	0.126747	0.041	0.00667	0.0838	0.0196
AD-77	5	MCI	36.1067	0.538969	30.4839	0.141876	0.0203	0.00766	0.0414	0.017
AD-11	5.3	MCI	30.4816	0.0698051	26.6893	0.0432368	0.0722	0.00354	0.1544	0.0211
AD-56	1.6	Normal	33.9484	0.284103	30.4735	0.085821	0.0899	0.0155	0.1858	0.0305
AD-58	2.2	Normal	33.3462	0.320988	30.3722	0.145131	0.1273	0.026	0.2629	0.0511
AD-2	2.6	Normal	33.422	0.505368	27.9021	0.0220771	0.0218	0.00641	0.0466	0.0146
AD-13	2.6	Normal	32.8132	0.192692	28.4404	0.0844299	0.0483	0.00607	0.1033	0.0183
AD-79	2.7	Normal	37.5446	0.268621	33.4881	0.127426	0.0601	0.0111	0.1227	0.0307
AD-15	3.2	Normal	32.1669	0.0866708	27.9901	0.0276585	0.0553	0.003	0.1183	0.0163
AD-30	3.2	Normal	32.3159	0.328223	27.3945	0.376382	0.033	0.0108	0.0682	0.0211
AD-76	3.3	Normal	35.7736	0.516566	31.9543	0.122356	0.0708	0.0251	0.1447	0.0565
AD-24	3.6	Normal	32.3472	0.0418582	27.5004	0.0355974	0.0347	0.00116	0.0743	0.0098
AD-68	3.6	Normal	33.0796	0.095254	28.2163	0.0244464	0.0344	0.00201	0.0702	0.0126
AD-36	3.9	Normal	32.2161	0.15877	26.7845	0.0436931	0.0232	0.00233	0.0479	0.00464
AD-41	4	Normal	31.5952	0.0522198	27.3145	0.0408772	0.0514	0.00207	0.1063	0.0044
AD-23	4.2	Normal	31.9299	0.189066	27.1631	0.254831	0.0367	0.007	0.0786	0.0177
AD-67	4.2	Normal	32.4209	0.131869	27.5358	0.0415936	0.0338	0.00287	0.0691	0.0131
AD-8	4.3	Normal	31.3112	0.143602	27.036	0.0327639	0.0516	0.00451	0.1105	0.017
AD-40	4.3	Normal	31.0539	0.0904351	26.7085	0.0665336	0.0492	0.00329	0.1016	0.00666
AD-90	4.3	Normal	32.3293	0.104226	28.1984	0.0978555	0.0571	0.00502	0.1166	0.0223
AD-59	4.4	Normal	30.8775	0.120132	25.6597	0.0557456	0.0269	0.0021	0.0555	0.00422
AD-7	4.6	Normal	31.6336	0.150113	25.994	0.00963426	0.0201	0.00184	0.0429	0.0067
AD-35	4.6	Normal	31.9611	0.135102	27.5154	0.0973104	0.0459	0.00459	0.0948	0.00914
AD-85	4.6	Normal	35.8261	0.655743	27.4661	0.0379015	0.00304	0.0011	0.00622	0.00248
AD-45	4.7	Normal	31.2619	0.117338	26.4517	0.0931983	0.0356	0.00329	0.0736	0.00656
AD-86	4.7	Normal	34.5706	0.347392	26.5598	0.0369747	0.00388	0.000876	0.00792	0.00223
AD-72	4.8	Normal	32.3636	0.127121	27.5846	0.057463	0.0364	0.00312	0.0744	0.0141
AD-61	4.9	Normal	31.6343	0.119651	27.3665	0.0886209	0.0519	0.00468	0.106	0.0204
AD-5	5.1	Normal	30.6049	0.0619609	25.8157	0.0149748	0.0362	0.00137	0.0774	0.0103
AD-19	5.4	Normal	31.1667	0.127238	26.0501	0.0260617	0.0288	0.00229	0.0617	0.00921
AD-31	5.5	Normal	30.4987	0.0512807	25.5312	0.10658	0.032	0.00229	0.066	0.00461
AD-29	5.7	Normal	30.5793	0.111538	25.7956	0.0138584	0.0363	0.00241	0.0777	0.0111
AD-62	6.1	Normal	35.719	0.196681	28.8863	0.0435479	0.00877	0.00109	0.0179	0.00376
PD-109	1.6	CIPD	32.6739	0.0929056	30.509	0.203616	0.223	0.0298	0.4967	0.064
PD-115	1.9	CIPD	33.9809	0.159103	31.1653	0.145078	0.142	0.0184	0.3164	0.0397
PD-99	2.3	CIPD	32.5847	0.0479025	29.6746	0.0175551	0.133	0.00411	0.3083	0.0315
PD-97	2.5	CIPD	31.8196	0.10687	29.0971	0.0660282	0.1515	0.0114	0.3512	0.0427
PD-106	2.5	CIPD	32.5505	0.272362	29.702	0.0642564	0.1388	0.0224	0.3218	0.0591
PD-105	2.6	CIPD	33.244	0.282875	29.9234	0.194168	0.1001	0.0213	0.232	0.0528
PD-100	2.8	CIPD	32.8673	0.103032	28.0438	0.0779095	0.0353	0.0028	0.0818	0.0101
PD-112	3.4	CIPD	32.0596	0.0367395	29.4197	0.152715	0.1604	0.0155	0.3573	0.0339
PD-103	3.6	CIPD	32.2187	0.100245	27.5056	0.034297	0.0381	0.00246	0.0884	0.0102
PD-104	3.6	CIPD	31.6441	0.0849828	27.2428	0.101296	0.0473	0.00381	0.1097	0.0137
PD-107	4.2	CIPD	31.329	0.0647844	27.24	0.0771773	0.0588	0.00361	0.1309	0.00821
PD-110	4.2	CIPD	31.8747	0.105014	27.9853	0.0996309	0.0675	0.00596	0.1503	0.0131
PD-98	4.3	CIPD	32.3806	0.176059	28.0709	0.0329414	0.0504	0.00527	0.1169	0.0164
PD-114	4.5	CIPD	31.5769	0.0360152	27.3948	0.0960575	0.0551	0.00345	0.1227	0.00783
PD-101	4.7	CIPD	32.2977	0.397779	27.6937	0.366636	0.0411	0.0142	0.0953	0.0331
PD-96	4.9	CIPD	31.3362	0.150548	27.1713	0.0926818	0.0558	0.00598	0.1292	0.0184
PD-113	5	CIPD	30.7202	0.101012	27.393	0.0721603	0.0996	0.00752	0.2219	0.0167
PD-108	5.1	CIPD	30.7799	0.112455	25.8329	0.0106131	0.0324	0.00217	0.0722	0.00489
PD-111	5.1	CIPD	30.8437	0.0285031	26.9314	0.0633503	0.0664	0.0028	0.1479	0.00685
PD-143	2	CNPD	33.6625	0.302832	31.2123	0.269224	0.183	0.0458	0.4076	0.0974
PD-136	2.3	CNPD	31.4344	0.0655255	29.1113	0.0701699	0.1998	0.0115	0.4632	0.0521
PD-146	2.9	CNPD	32.8612	0.244194	28.7596	0.212895	0.0583	0.0114	0.1297	0.0244
PD-144	3.3	CNPD	32.8039	0.251647	28.288	0.316443	0.0437	0.0112	0.0974	0.0238
PD-139	3.6	CNPD	33.2188	0.0964849	27.9754	0.0195462	0.0264	0.00154	0.0612	0.0069
PD-142	3.6	CNPD	31.3646	0.158903	26.8097	0.00849963	0.0425	0.00409	0.0948	0.00892
PD-140	3.7	CNPD	32.0804	0.223088	27.2164	0.118068	0.0343	0.00527	0.0796	0.0141
PD-138	4	CNPD	32.0975	0.182072	26.3799	0.059722	0.019	0.00225	0.044	0.00662
PD-141	4.2	CNPD	31.4104	0.0983551	27.9504	0.0168764	0.0909	0.00541	0.2024	0.0124
PD-145	4.2	CNPD	31.6432	0.121032	27.0223	0.0482389	0.0406	0.00322	0.0905	0.00713
PD-137	4.7	CNPD	31.5189	0.171027	26.9789	0.145628	0.043	0.00587	0.0996	0.0163
PD-135	4.8	CNPD	31.106	0.0447251	26.1205	0.101859	0.0316	0.00214	0.0732	0.00861
HD-154	1.3	HD	33.8665	0.223359	31.1668	0.0122512	0.1539	0.0205	0.3444	0.072
HD-170	2.9	HD	32.326	0.0608621	28.574	0.0281777	0.0742	0.00297	0.1661	0.0277
HD-155	4.1	HD	31.8119	0.0801154	27.4182	0.0897786	0.0476	0.00347	0.1065	0.0189
HD-156	4.1	HD	31.8765	0.131201	28.3992	0.088753	0.0898	0.00851	0.2009	0.0376
HD-153	4.4	HD	31.9333	0.0457875	27.9838	0.0229761	0.0647	0.00199	0.1448	0.0239
HD-171	4.4	HD	33.6638	0.156315	27.9842	0.0613426	0.0195	0.00193	0.0437	0.00826
HD-167	4.8	HD	31.8873	0.108359	26.7158	0.0151983	0.0277	0.00184	0.0621	0.0108
HD-161	4.9	HD	31.8608	0.0808812	26.3046	0.150431	0.0213	0.00219	0.0476	0.0091
HD-151	5	HD	31.3558	0.12888	26.7799	0.0421552	0.0419	0.00335	0.0938	0.0169
HD-168	5.1	HD	31.2752	0.10222	25.7634	0.0265386	0.0219	0.00136	0.049	0.0085
HD-150	5.2	HD	31.1962	0.0521824	26.6296	0.018605	0.0422	0.00142	0.0944	0.0156
HD-149	5.3	HD	31.2093	0.0342848	26.4892	0.00529049	0.0379	0.000792	0.0849	0.0139
HD-169	5.4	HD	29.7293	0.0897711	25.8608	0.0762634	0.0685	0.00487	0.1532	0.027
HD-158	1.7	non-HD	34.5059	0.196768	30.7689	0.0824003	0.075	0.00933	0.1678	0.0341
HD-172	1.9	non-HD	33.9753	0.361166	29.6254	0.275642	0.049	0.0136	0.1097	0.035
HD-147	2.4	non-HD	32.6043	0.0778715	28.4979	0.0758494	0.0581	0.00382	0.1299	0.0227
HD-163	2.8	non-HD	35.1288	0.756064	32.5814	0.286529	0.1711	0.0811	0.3828	0.19
HD-157	3.2	non-HD	31.9906	0.106244	27.9778	0.0282226	0.0619	0.00405	0.1386	0.0242
HD-173	3.6	non-HD	33.3894	0.162324	27.7208	0.0706089	0.0197	0.00211	0.044	0.00851
HD-159	3.7	non-HD	32.4106	0.133696	27.1054	0.0442497	0.0253	0.00215	0.0566	0.0103
HD-164	3.7	non-HD	32.9225	0.180614	26.996	0.0695911	0.0164	0.00188	0.0368	0.00727
HD-166	4.2	non-HD	34.7959	0.176113	29.2264	0.111277	0.0211	0.00261	0.0471	0.00957
HD-160	4.5	non-HD	31.8088	0.0248385	26.3721	0.112053	0.0231	0.00163	0.0517	0.0091
HD-148	4.7	non-HD	30.9281	0.185968	26.5275	0.0411634	0.0473	0.00525	0.1059	0.0207
HD-165	5.3	non-HD	33.6165	0.153877	27.8292	0.0407338	0.0181	0.00171	0.0405	0.00758
HD-152	5.7	non-HD	30.8209	0.0565977	25.8838	0.0425308	0.0326	0.00138	0.073	0.0122

## Sheet: Casp2L-RPL13
SampleID	RIN	DX	CASP2_cp	CASP2_err	RPL13_cp	RPL13	RATIO	RATIO_err	NORM	NORM_err
AD-10	3.7	AD	30.8305	0.0326368	30.0714	0.0556775	0.5909	0.023	0.4611	0.0185
AD-74	3.7	AD	36.0993	0.816633	32.6736	0.192284	0.0931	0.0471	0.0726	0.0349
AD-16	3.8	AD	30.564	0.136344	29.5967	0.0543898	0.5115	0.0457	0.3991	0.0345
AD-66	4.2	AD	0		33.6699	0.0219405
AD-87	4.4	AD	31.0816	0.0356885	28.9576	0.0178907	0.2294	0.00552	0.1786	0.00539
AD-32	4.5	AD	29.8475	0.0399508	27.2803	0.0350326	0.1687	0.00541	0.1317	0.00452
AD-81	4.6	AD	31.0703	0.13842	28.9925	0.0182848	0.2369	0.0194	0.1844	0.0148
AD-70	4.8	AD	36.3567	1.11431	31.0102	0.0375358	0.0582401	nd	0.0454475	nd	normalized expression calculated manually using 2 of 3 reps (1 rep failed to amplify)
AD-9	5.1	AD	30.7541	0.00595987	28.7553	0.0224781	0.2502	0.00349	0.1952	0.00404
AD-82	5.1	AD	34.8957	0.425545	31.087	0.0108237	0.0714	0.0171	0.0556	0.0127
AD-48	5.2	AD	30.1557	0.0530864	28.4767	0.093797	0.3123	0.02	0.2437	0.0153
AD-78	6	AD	32.9224	0.255971	30.9797	0.0258008	0.2601	0.0423	0.2025	0.0315
AD-12	3.6	MCI	30.9626	0.0474698	28.6482	0.0263328	0.201	0.00657	0.1569	0.00547
AD-50	3.7	MCI	31.7387	0.123208	30.2142	0.0734514	0.3476	0.0296	0.2713	0.0223
AD-43	3.8	MCI	30.5799	0.0374011	28.3508	0.0248656	0.2133	0.00574	0.1664	0.005
AD-80	3.8	MCI	35.6091	0.332085	32.3487	0.147731	0.1044	0.0224	0.0812	0.0166
AD-51	3.9	MCI	32.0947	0.255637	29.1204	0.0109163	0.1272	0.0204	0.0993	0.0152
AD-71	4.2	MCI	37.899	0.55095	31.439	0.0706472	0.0114	0.0042	0.00884	0.00311
AD-20	4.3	MCI	30.85	0.110559	28.907	0.0799961	0.2601	0.0212	0.2029	0.016
AD-4	4.4	MCI	29.9977	0.0509642	28.6816	0.0381667	0.4016	0.0154	0.3134	0.0124
AD-44	4.4	MCI	30.6002	0.0250668	28.843	0.0347696	0.2958	0.00763	0.2308	0.00673
AD-94	4.6	MCI	31.3855	0.14649	28.7451	0.0437778	0.1604	0.0145	0.1249	0.011
AD-73	4.7	MCI	31.2684	0.0170876	29.2493	0.0141569	0.2467	0.00328	0.1921	0.0045
AD-77	5	MCI	34.344	0.407938	32.3316	0.111816	0.2479	0.0598	0.193	0.0444
AD-11	5.3	MCI	30.23	0.0110528	28.1922	0.0196219	0.2435	0.00329	0.1901	0.00387
AD-24	3.6	Normal	30.8236	0.0419089	29.8122	0.0355925	0.496	0.0164	0.3871	0.0136
AD-68	3.6	Normal	32.1447	0.122987	29.8629	0.0589118	0.2056	0.0172	0.1601	0.0131
AD-36	3.9	Normal	31.3696	0.112497	28.5082	0.0568101	0.1376	0.0104	0.1074	0.00786
AD-41	4	Normal	30.525	0.0147629	28.6369	0.031744	0.2702	0.00569	0.2108	0.00538
AD-23	4.2	Normal	30.3306	0.0560142	28.9667	0.0492022	0.3885	0.0176	0.3032	0.0139
AD-67	4.2	Normal	31.2261	0.141931	28.6389	0.0352224	0.1664	0.0143	0.1295	0.0109
AD-8	4.3	Normal	30.9183	0.0771465	29.2286	0.0158768	0.31	0.0149	0.2419	0.0117
AD-40	4.3	Normal	30.2096	0.096931	28.7363	0.0154565	0.3602	0.0209	0.281	0.0161
AD-90	4.3	Normal	31.2418	0.176006	29.5468	0.0575474	0.3088	0.0348	0.2404	0.0261
AD-59	4.4	Normal	29.7789	0.0410737	28.1574	0.012546	0.325	0.00841	0.2536	0.00741
AD-7	4.6	Normal	31.1945	0.0674221	28.6144	0.0198027	0.1672	0.00713	0.1305	0.00567
AD-35	4.6	Normal	31.1289	0.069295	28.7137	0.0249876	0.1875	0.00821	0.1463	0.00651
AD-85	4.6	Normal	30.9224	0.0745634	28.5488	0.0217898	0.193	0.00902	0.1502	0.0073
AD-45	4.7	Normal	30.3487	0.0386349	28.5045	0.0387825	0.2785	0.00912	0.2173	0.00758
AD-86	4.7	Normal	31.0627	0.0928807	28.2203	0.0607922	0.1394	0.00935	0.1085	0.00723
AD-72	4.8	Normal	31.4046	0.214665	29.5284	0.0310942	0.2724	0.0353	0.2121	0.0264
AD-61	4.9	Normal	30.8186	0.119316	28.7508	0.0102353	0.2385	0.0168	0.1857	0.0129
AD-5	5.1	Normal	30.1733	0.0775096	28.243	0.015767	0.2624	0.0124	0.2047	0.00977
AD-19	5.4	Normal	30.7691	0.0351954	28.1982	0.0136797	0.1683	0.0038	0.1313	0.0035
AD-31	5.5	Normal	29.6831	0.0515394	27.7202	0.0332093	0.2565	0.00949	0.2002	0.00771
AD-29	5.7	Normal	30.0246	0.0380802	27.727	0.0175993	0.2034	0.00511	0.1587	0.00454
AD-62	6.1	Normal	35.3771	0.49243	30.9613	0.10563	0.0469	0.0134	0.0365	0.00997
PD-103	3.6	CIPD	31.5455	0.0768751	29.2352	0.0915316	0.2016	0.0143	0.1754	0.017
PD-104	3.6	CIPD	31.1366	0.17194	28.7931	0.0117829	0.197	0.0211	0.1714	0.0212
PD-107	4.2	CIPD	31.1285	0.0294184	28.9794	0.0308661	0.2254	0.00575	0.1961	0.0143
PD-110	4.2	CIPD	31.2776	0.0282495	28.7033	0.0353291	0.1679	0.00456	0.146	0.0108
PD-98	4.3	CIPD	31.7464	0.225558	29.4667	0.0105686	0.2059	0.029	0.1791	0.0273
PD-114	4.5	CIPD	31.5255	0.0338185	28.4194	0.0406025	0.1161	0.00366	0.101	0.0076
PD-101	4.7	CIPD	31.0213	0.030383	28.7165	0.0270553	0.2024	0.00493	0.176	0.0128
PD-96	4.9	CIPD	30.9217	0.089919	28.7478	0.0291589	0.2216	0.0126	0.1928	0.017
PD-113	5	CIPD	30.2447	0.0437697	28.4052	0.0755268	0.2794	0.0145	0.243	0.0207
PD-108	5.1	CIPD	30.6235	0.0278106	27.8634	0.0169389	0.1476	0.0029	0.1284	0.00917
PD-111	5.1	CIPD	30.8262	0.0300904	28.6323	0.0214336	0.2186	0.00485	0.1901	0.0137
PD-118	3.7	CNNP	32.2982	0.0595608	29.6759	0.0436212	0.1624	0.00717	0.1413	0.0114
PD-133	3.8	CNNP	31.5569	0.181796	28.9826	0.0112416	0.1679	0.0186	0.146	0.0185
PD-116	3.9	CNNP	31.5527	0.0468004	28.9442	0.02851	0.164	0.00541	0.1426	0.0108
PD-132	4.1	CNNP	30.7715	0.0118184	28.0423	0.0267114	0.1508	0.00265	0.1312	0.0093
PD-124	4.4	CNNP	30.9652	0.0461065	29.2837	0.069499	0.3118	0.0157	0.2712	0.0229
PD-125	4.4	CNNP	31.1258	0.0847081	28.5478	0.061128	0.1675	0.0107	0.1457	0.0134
PD-127	4.4	CNNP	31.3968	0.175906	29.4195	0.0605097	0.254	0.0276	0.2209	0.0277
PD-123	4.6	CNNP	31.5984	0.0234084	29.5768	0.0273715	0.2463	0.0053	0.2142	0.0154
PD-134	4.6	CNNP	31.7722	0.032813	28.9695	0.0193189	0.1433	0.00329	0.1247	0.00902
PD-122	5.9	CNNP	30.0093	0.022298	28.1036	0.00775579	0.2669	0.0038	0.2321	0.0163
HD-154	1.3	HD	32.4279	0.168883	30.6121	0.0488044	0.284	0.0292	0.2213	0.0238
HD-170	2.9	HD	30.7423	0.014397	29.8611	0.040425	0.5429	0.014	0.423	0.0215
HD-155	4.1	HD	30.3958	0.0207587	28.4787	0.0216873	0.2648	0.00475	0.2063	0.00982
HD-156	4.1	HD	30.3822	0.127186	28.7048	0.0162248	0.3126	0.0241	0.2436	0.0209
HD-153	4.4	HD	30.7212	0.0257335	29.0846	0.0771094	0.3216	0.0158	0.2506	0.0161
HD-171	4.4	HD	32.3847	0.0405375	29.3028	0.0360299	0.1181	0.00384	0.092	0.00498
HD-167	4.8	HD	30.6834	0.13477	28.1179	0.0568961	0.1689	0.0146	0.1316	0.0123
HD-161	4.9	HD	30.4144	0.106004	28.0742	0.0420287	0.1975	0.0133	0.1539	0.012
HD-151	5	HD	30.1721	0.0152196	29.1004	0.0171416	0.4758	0.00654	0.3707	0.0172
HD-168	5.1	HD	30.3705	0.119288	27.7096	0.00113435	0.1581	0.0111	0.1232	0.00988
HD-150	5.2	HD	30.5171	0.040128	28.2372	0.0315363	0.2059	0.00631	0.1605	0.00852
HD-149	5.3	HD	30.8267	0.0154242	28.4871	0.0267309	0.1976	0.00367	0.1539	0.00736
HD-169	5.4	HD	28.8998	0.0534779	27.4826	0.0331985	0.3744	0.0141	0.2918	0.0166
HD-158	1.7	non-HD	32.6708	0.0762763	31.4113	0.0815738	0.4177	0.028	0.3255	0.0253
HD-172	1.9	non-HD	33.6991	0.122779	30.983	0.058656	0.1522	0.0124	0.1186	0.0106
HD-147	2.4	non-HD	32.078	0.0984393	29.8741	0.0249228	0.2171	0.0131	0.1691	0.0123
HD-163	2.8	non-HD	36.8989	0.187976	34.3194	0.202273	0.1673	0.0264	0.1304	0.0191
HD-157	3.2	non-HD	31.0988	0.090431	29.0466	0.0269321	0.2411	0.0137	0.1879	0.0132
HD-173	3.6	non-HD	31.9132	0.0918012	29.0599	0.0439468	0.1384	0.00845	0.1078	0.00789
HD-159	3.7	non-HD	31.5506	0.0731592	29.2777	0.0583909	0.2069	0.0117	0.1612	0.0112
HD-164	3.7	non-HD	31.6903	0.0582871	29.1896	0.0105205	0.1767	0.00629	0.1377	0.00769
HD-166	4.2	non-HD	35.6075	0.469867	31.8289	0.155474	0.0729	0.0215	0.0568	0.0161
HD-160	4.5	non-HD	30.7147	0.0926705	28.2083	0.0601392	0.176	0.0116	0.1371	0.0105
HD-148	4.7	non-HD	30.3351	0.036729	28.162	0.0101674	0.2217	0.00511	0.1728	0.00856
HD-165	5.3	non-HD	35.1303	0.190104	30.7625	0.0249972	0.0484	0.00575	0.0377	0.00458
HD-152	5.7	non-HD	29.8106	0.084228	28.0133	0.0369274	0.2877	0.0158	0.2242	0.0154

## Sheet: Casp2S-RPL13
SampleID	RIN	DX	CASP2_cp	CASP2_err	RPL13_cp	RPL13	RATIO	RATIO_err	NORM	NORM_err
AD-10	3.7	AD	34.0601	0.159333	30.1954	0.0638846	0.0686	0.00722	0.2906	0.0374
AD-74	3.7	AD	38.2091	1.0182	32.6578	0.0711104	0.0213	0.0138	0.0903	0.0563
AD-16	3.8	AD	33.8276	0.227282	29.6189	0.0773713	0.0541	0.00786	0.229	0.0367
AD-66	4.2	AD	0	0	34.0915	0.0548555
AD-87	4.4	AD	33.1401	0.169178	29.0155	0.0493156	0.0573	0.00628	0.2445	0.0278
AD-32	4.5	AD	31.371	0.110068	27.4379	0.0527366	0.0655	0.00476	0.2771	0.0293
AD-81	4.6	AD	33.5749	0.127815	29.0758	0.0566472	0.0442	0.00379	0.1886	0.0176
AD-70	4.8	AD	40.3497	0.526546	30.9516	0.0408839	0.00148	0.000536	0.00627	0.00223
AD-9	5.1	AD	32.2784	0.113409	28.8611	0.0447556	0.0936	0.00682	0.3963	0.042
AD-82	5.1	AD	38.1728	0.521227	31.1541	0.0472393	0.00771	0.00276	0.0329	0.0113
AD-48	5.2	AD	31.8673	0.147491	28.621	0.0242612	0.1054	0.00948	0.4461	0.0524
AD-78	6	AD	34.9311	0.346954	31.0537	0.021874	0.068	0.0151	0.2902	0.0629
AD-12	3.6	MCI	32.1508	0.0151751	28.7215	0.0391263	0.0928	0.00233	0.393	0.0327
AD-50	3.7	MCI	34.0749	0.149112	30.4417	0.0662798	0.0806	0.00793	0.3412	0.0421
AD-43	3.8	MCI	31.9556	0.195986	28.4883	0.0440611	0.0904	0.0113	0.3828	0.0552
AD-80	3.8	MCI	0	0	32.4408	0.198118
AD-51	3.9	MCI	33.9994	0.177047	29.185	0.0478241	0.0355	0.00389	0.1505	0.0198
AD-71	4.2	MCI	0	0	31.5393	0.0800308
AD-20	4.3	MCI	31.8741	0.0213845	28.9391	0.0450927	0.1308	0.00393	0.5536	0.0469
AD-4	4.4	MCI	31.9653	0.0760007	28.8068	0.0359112	0.112	0.00566	0.4741	0.0442
AD-44	4.4	MCI	32.4626	0.228582	28.9748	0.0203371	0.0891	0.0127	0.3774	0.0598
AD-94	4.6	MCI	32.9473	0.0418527	28.7491	0.034685	0.0545	0.00179	0.2324	0.0129
AD-73	4.7	MCI	33.452	0.278714	29.336	0.0195393	0.0577	0.00954	0.246	0.0403
AD-77	5	MCI	37.2199	0.88121	32.1696	0.0466301	0.0302	0.0196	0.1287	0.0796
AD-11	5.3	MCI	31.7383	0.0969342	28.3923	0.115375	0.0983	0.00876	0.4163	0.0487
AD-24	3.6	Normal	32.9212	0.0901714	29.8974	0.0693427	0.123	0.00839	0.5205	0.0537
AD-68	3.6	Normal	33.6376	0.0311636	29.9323	0.0361292	0.0767	0.00221	0.327	0.0174
AD-36	3.9	Normal	32.5861	0.022178	28.5462	0.0460141	0.0608	0.00186	0.2574	0.0219
AD-41	4	Normal	33.0067	0.127883	28.7404	0.0298526	0.052	0.00406	0.22	0.0241
AD-23	4.2	Normal	31.6904	0.161847	29.0069	0.0453149	0.1557	0.0157	0.659	0.0825
AD-67	4.2	Normal	31.7478	0.123333	28.7108	0.0205499	0.1218	0.00934	0.5196	0.0447
AD-8	4.3	Normal	32.6347	0.118855	29.3961	0.0989942	0.1059	0.0099	0.4485	0.0538
AD-40	4.3	Normal	31.7006	0.0729845	28.8192	0.0787256	0.1357	0.00879	0.5746	0.0581
AD-90	4.3	Normal	33.9466	0.148822	29.5946	0.0202226	0.049	0.00431	0.2089	0.0199
AD-59	4.4	Normal	30.9633	0.00392102	28.2434	0.022921	0.1518	0.00212	0.6426	0.0519
AD-7	4.6	Normal	31.9972	0.142009	28.744	0.0444788	0.1049	0.00931	0.444	0.0518
AD-35	4.6	Normal	32.8178	0.0384916	28.7848	0.0184662	0.0611	0.00156	0.2586	0.0216
AD-85	4.6	Normal	31.9101	0.10046	28.5556	0.0220373	0.0978	0.00611	0.417	0.0313
AD-45	4.7	Normal	31.6405	0.090855	28.631	0.0653482	0.1242	0.00835	0.5257	0.0539
AD-86	4.7	Normal	32.1211	0.325031	28.278	0.0458316	0.0697	0.013	0.2972	0.0547
AD-72	4.8	Normal	33.1361	0.2183	29.6112	0.0158717	0.0869	0.0118	0.3705	0.0506
AD-61	4.9	Normal	32.7895	0.019641	28.8419	0.0169837	0.0648	0.00101	0.2764	0.0133
AD-5	5.1	Normal	31.65	0.0895347	28.3332	0.100604	0.1004	0.0083	0.4249	0.0478
AD-19	5.4	Normal	31.9341	0.0929641	28.2822	0.0444786	0.0796	0.00496	0.3368	0.0336
AD-31	5.5	Normal	30.8192	0.115526	27.8494	0.0297146	0.1276	0.00908	0.5404	0.0567
AD-29	5.7	Normal	31.5999	0.066232	27.8146	0.0336536	0.0725	0.00322	0.3071	0.0277
AD-62	6.1	Normal	37.0605	0.941625	30.9464	0.0499132	0.0144	0.00933	0.0616	0.038
PD-104	3.6	CIPD	32.9121	0.183644	28.9821	0.0277653	0.0656	0.00708	0.2772	0.0401
PD-103	3.6	CIPD	33.1859	0.163534	29.5555	0.0419824	0.0807	0.00797	0.3412	0.0472
PD-110	4.2	CIPD	32.1993	0.128294	28.8947	0.0183444	0.1012	0.00807	0.4276	0.054
PD-107	4.2	CIPD	32.6444	0.066012	29.2395	0.0396375	0.0944	0.00441	0.3989	0.0438
PD-98	4.3	CIPD	33.7504	0.117152	29.636	0.0301241	0.0577	0.00429	0.2439	0.03
PD-114	4.5	CIPD	33.3811	0.382979	28.6532	0.0399501	0.0377	0.00838	0.1594	0.0377
PD-101	4.7	CIPD	32.4837	0.176273	28.9093	0.0433626	0.0839	0.00949	0.3547	0.0525
PD-96	4.9	CIPD	32.4552	0.182735	28.9797	0.00540631	0.0899	0.0103	0.3798	0.0565
PD-113	5	CIPD	32.3242	0.381335	28.6589	0.0358057	0.0788	0.0172	0.333	0.0778
PD-111	5.1	CIPD	32.2765	0.102071	28.7852	0.0158139	0.0889	0.00563	0.3757	0.0441
PD-108	5.1	CIPD	31.0436	0.0576281	28.0704	0.0349034	0.1273	0.00518	0.538	0.0579
PD-139	3.6	CNPD	33.7433	0.309631	29.1566	0.016637	0.0416	0.00742	0.1758	0.035
PD-142	3.6	CNPD	32.7576	0.070531	28.9492	0.107848	0.0714	0.00564	0.3016	0.0379
PD-140	3.7	CNPD	33.8351	0.371254	29.5672	0.0537247	0.0519	0.011	0.2193	0.0501
PD-138	4	CNPD	31.8512	0.111112	28.6779	0.0455144	0.1108	0.00795	0.4683	0.057
PD-141	4.2	CNPD	33.2266	0.412577	28.8464	0.0266925	0.048	0.0123	0.2029	0.0543
PD-145	4.2	CNPD	33.1	0.17514	29.2616	0.0181297	0.0699	0.00747	0.2954	0.0425
PD-137	4.7	CNPD	32.5891	0.152565	28.8919	0.0396003	0.0771	0.00712	0.3257	0.0437
PD-135	4.8	CNPD	31.8151	0.0467238	28.5802	0.0122749	0.1062	0.00309	0.4488	0.0467
HD-154	1.3	HD	36.9022	1.0474	30.63	0.0445497	0.0129	0.0107	0.0583	0.0461
HD-170	2.9	HD	33.6398	0.233165	29.9467	0.0687918	0.0773	0.0109	0.3486	0.0503
HD-155	4.1	HD	33.0258	0.181548	28.4158	0.11241	0.041	0.00524	0.1846	0.0245
HD-156	4.1	HD	32.4137	0.0894155	28.6644	0.0657137	0.0744	0.00492	0.3352	0.0275
HD-153	4.4	HD	33.7387	0.293053	29.0927	0.0290388	0.0399	0.00732	0.1801	0.0328
HD-171	4.4	HD	34.1962	0.399814	29.3296	0.0435612	0.0343	0.0078	0.1545	0.0345
HD-167	4.8	HD	33.0451	0.102664	28.0763	0.0057447	0.0319	0.002	0.144	0.0115
HD-161	4.9	HD	31.6158	0.0509867	28.0023	0.0427564	0.0817	0.00328	0.3683	0.024
HD-151	5	HD	32.4157	0.137952	29.0955	0.025182	0.1001	0.0085	0.4514	0.0436
HD-168	5.1	HD	31.4345	0.130419	27.7176	0.0952738	0.076	0.00734	0.3428	0.0363
HD-150	5.2	HD	31.9644	0.0698858	28.2097	0.0797162	0.0741	0.00471	0.334	0.0268
HD-149	5.3	HD	32.7693	0.200056	28.4053	0.100135	0.0486	0.00665	0.2189	0.0308
HD-169	5.4	HD	29.952	0.0450804	27.5034	0.04715	0.1832	0.00724	0.8258	0.0535
HD-158	1.7	non-HD	36.6444	0.835512	31.4087	0.110381	0.0265	0.0143	0.1197	0.0619
HD-172	1.9	non-HD	36.6115	0.321796	31.0126	0.140117	0.0206	0.00469	0.093	0.0208
HD-147	2.4	non-HD	33.9558	0.143681	29.851	0.0761935	0.0581	0.00559	0.262	0.0277
HD-163	2.8	non-HD	34.5997	0.3783	34.4087	0.300442	0.876	0.2658	Invalid	Invalid
HD-157	3.2	non-HD	32.8558	0.205322	29.0391	0.0899294	0.071	0.00995	0.3199	0.046
HD-173	3.6	non-HD	33.0388	0.236345	29.1383	0.0154307	0.067	0.00914	0.3019	0.0424
HD-159	3.7	non-HD	33.6407	0.321653	29.2366	0.0396806	0.0472	0.00901	0.2129	0.0403
HD-164	3.7	non-HD	32.2916	0.189425	29.1805	0.0818305	0.1157	0.0144	0.5218	0.0678
HD-166	4.2	non-HD	38.3515	1.46962	31.8953	0.126719	0.0114	0.0137	0.0513	0.059
HD-160	4.5	non-HD	32.2146	0.0887748	28.2449	0.0098513	0.0638	0.00347	0.2878	0.0212
HD-148	4.7	non-HD	31.7523	0.0487614	28.1719	0.0469943	0.0836	0.0034	0.3769	0.0246
HD-165	5.3	non-HD	37.3133	1.58799	30.9795	0.142176	0.0124	0.0114	0.0559	0.0491
HD-152	5.7	non-HD	31.0526	0.113399	28.0378	0.056405	0.1237	0.00953	0.5578	0.0504

## Sheet: SNAP25
SampleID	RIN	DX	SNAP25_cp	SNAP25_err	RPL13_cp	RPL13_err	RATIO	RATIO_err	NORM	NORM_err
AD-60	2	AD	28.7481	0.0123794	30.7744	0.0693309	4.074	0.1714	0.7851	0.0376
AD-47	2.2	AD	29.109	0.0260669	30.8153	0.0642348	3.263	0.135	0.7247	0.0524
AD-83	2.3	AD	32.0507	0.0653656	34.8243	0.304247	6.838	1.219	1.308	0.2364
AD-34	2.4	AD	27.6211	0.0332785	30.3113	0.0969589	6.454	0.3912	1.433	0.12
AD-25	3.1	AD	25.9218	0.0197297	29.514	0.0454223	12.06	0.3599	2.678	0.1791
AD-33	3.1	AD	27.2191	0.037096	29.6754	0.0629553	5.488	0.2404	1.219	0.0896
AD-88	3.2	AD	27.5415	0.0182854	29.8243	0.0598922	4.866	0.1821	0.9305	0.0656
AD-21	3.3	AD	25.5121	0.0121597	29.2738	0.0260119	13.56	0.2344	3.012	0.1888
AD-75	3.4	AD	29.3665	0.0770844	31.9274	0.149707	5.901	0.6097	1.137	0.1156
AD-26	3.4	AD	25.7317	0.0388585	29.1027	0.104567	10.35	0.6831	2.298	0.2007
AD-55	3.5	AD	24.1606	0.0647246	29.5483	0.0621666	41.87	2.27	8.068	0.4671
AD-74	3.7	AD	28.4324	0.0637427	31.6391	0.0396093	9.232	0.4186	1.779	0.0899
AD-10	3.7	AD	29.9765	0.00850793	30.312	0.0534661	1.262	0.0415	0.2802	0.0191
AD-16	3.8	AD	26.6169	0.0109629	29.7128	0.0219383	8.55	0.1257	1.899	0.1179
AD-66	4.2	AD	29.9346	0.0215357	32.8333	0.217807	7.458	1.022	1.437	0.1909
AD-87	4.4	AD	27.8364	0.0471137	29.1285	0.0957933	2.449	0.1571	0.4683	0.0404
AD-32	4.5	AD	23.1674	0.0431614	27.4543	0.0823386	19.52	1.079	4.335	0.348
AD-81	4.6	AD	24.927	0.0305634	29.1692	0.0476763	18.92	0.6445	3.647	0.1524
AD-70	4.8	AD	26.6864	0.0250943	29.9792	0.0326822	9.8	0.2425	1.889	0.0668
AD-82	5.1	AD	27.794	0.0528542	30.775	0.0511172	7.895	0.3515	1.522	0.0759
AD-9	5.1	AD	23.653	0.0696862	28.8354	0.0573588	36.31	1.985	8.065	0.6443
AD-48	5.2	AD	22.1685	0.0443264	28.5363	0.0310649	82.58	2.691	15.92	0.6481
AD-78	6	AD	26.7926	0.00680719	31.0597	0.022044	19.25	0.2677	3.711	0.1098
AD-84	1.5	MCI	28.7205	0.0144698	30.6439	0.0117951	3.793	0.0425	0.7254	0.0447
AD-14	1.7	MCI	28.6406	0.0144355	30.9187	0.049482	4.85	0.1503	1.077	0.0725
AD-63	1.8	MCI	30.7591	0.0745766	32.3561	0.116379	3.025	0.2519	0.583	0.0486
AD-1	1.9	MCI	27.3749	0.0474722	30.5922	0.0179469	9.3	0.2812	2.065	0.1384
AD-46	2.2	MCI	28.6996	0.0188977	30.4669	0.102909	3.404	0.2101	0.6561	0.0422
AD-38	2.4	MCI	29.3979	0.0482783	30.9681	0.0509402	2.97	0.1254	0.6595	0.0479
AD-65	2.5	MCI	27.9791	0.0254285	30.1285	0.0617163	4.436	0.1765	0.855	0.0394
AD-93	2.6	MCI	28.2715	0.0389962	30.7958	0.0523604	5.753	0.2247	1.1	0.0784
AD-39	2.8	MCI	28.2088	0.0141574	30.3974	0.100828	4.559	0.2815	1.012	0.0855
AD-92	2.9	MCI	28.1473	0.0289767	30.4247	0.117323	4.848	0.3595	0.9271	0.0865
AD-64	2.9	MCI	26.6431	0.00515884	30.2046	0.0568102	11.81	0.4063	2.275	0.0957
AD-53	3	MCI	26.9934	0.0172917	30.0814	0.0722005	8.503	0.3754	1.639	0.0813
AD-52	3.2	MCI	26.7775	0.0185377	30.0868	0.019313	9.913	0.1594	1.91	0.0584
AD-42	3.2	MCI	27.9265	0.00715293	29.9604	0.0838079	4.095	0.2072	0.9094	0.0704
AD-54	3.5	MCI	27.056	0.0263733	30.1978	0.0240478	8.826	0.1897	1.701	0.0569
AD-12	3.6	MCI	24.2045	0.0262987	28.7277	0.0279419	22.99	0.5295	5.107	0.3286
AD-50	3.7	MCI	27.6287	0.0971198	30.3242	0.117408	6.478	0.5961	1.248	0.114
AD-80	3.8	MCI	29.1651	0.0463391	31.9926	0.0690504	7.099	0.3577	1.358	0.1052
AD-43	3.8	MCI	23.3371	0.0188315	28.4607	0.0118272	34.86	0.4647	7.742	0.4785
AD-51	3.9	MCI	27.4254	0.0656965	29.2539	0.0673952	3.552	0.202	0.6845	0.0412
AD-71	4.2	MCI	26.6161	0.0698048	30.9418	0.0568011	20.05	1.098	3.835	0.3073
AD-20	4.3	MCI	23.9387	0.0236169	29.0226	0.00971898	33.91	0.5221	7.532	0.4688
AD-44	4.4	MCI	22.9244	0.0216766	28.753	0.0391897	56.83	1.537	10.95	0.404
AD-4	4.4	MCI	22.8555	0.00247694	28.8177	0.0250926	62.35	0.9467	13.85	0.8611
AD-94	4.6	MCI	22.9963	0.0101753	28.6437	0.0622698	50.13	1.79	9.585	0.6603
AD-73	4.7	MCI	25.1272	0.0462609	29.3402	0.100353	18.55	1.253	3.546	0.3142
AD-77	5	MCI	27.562	0.0647339	30.8779	0.045541	9.958	0.4767	1.904	0.1447
AD-11	5.3	MCI	23.9824	0.0213293	28.2436	0.0463296	19.18	0.584	4.258	0.2858
AD-56	1.6	Normal	29.6917	0.0384621	30.8634	0.0468274	2.253	0.0826	0.4341	0.019
AD-58	2.2	Normal	29.5952	0.0338973	30.7257	0.0634608	2.189	0.0945	0.4219	0.0206
AD-2	2.6	Normal	25.1786	0.0461029	29.9884	0.0435301	28.05	1.068	6.229	0.4395
AD-13	2.6	Normal	27.6441	1.62274	30.9324	1.64623	9.769	30.3	2.17	6.412
AD-79	2.7	Normal	33.8269	0.34847	32.2395	0.0797783	0.3328	0.0764	0.0636	0.0145
AD-30	3.2	Normal	22.6525	0.0275836	28.8072	0.0108521	71.25	1.274	13.73	0.4318
AD-15	3.2	Normal	26.0554	0.0233386	29.5866	0.0148291	11.56	0.1926	2.567	0.1606
AD-76	3.3	Normal	30.51	0.159903	32.2482	0.0937641	3.336	0.377	0.638	0.079
AD-68	3.6	Normal	24.0937	0.0226177	29.7453	0.0226866	50.27	0.9679	9.613	0.6101
AD-24	3.6	Normal	24.8952	0.0350894	30.0137	0.0525421	34.74	1.33	7.715	0.5452
AD-36	3.9	Normal	22.9312	0.0125398	28.6705	0.0185218	53.42	0.7166	10.3	0.3024
AD-41	4	Normal	23.423	0.046318	28.5455	0.0447788	34.83	1.359	6.713	0.3057
AD-67	4.2	Normal	23.9574	0.055624	28.6353	0.0132971	25.6	0.8722	4.895	0.3373
AD-23	4.2	Normal	23.8228	0.0242606	29.0291	0.0453116	36.92	1.145	8.199	0.5521
AD-90	4.3	Normal	24.9754	0.0187305	29.3975	0.0815844	21.44	1.062	4.099	0.3155
AD-40	4.3	Normal	22.3432	0.076022	28.6582	0.0140722	79.61	3.661	15.34	0.7836
AD-8	4.3	Normal	24.6089	0.00951626	29.2337	0.0486838	24.67	0.7301	5.479	0.3657
AD-59	4.4	Normal	22.4682	0.0225988	28.2098	0.026601	53.5	1.121	10.31	0.3415
AD-85	4.6	Normal	22.469	0.0336974	28.699	0.0499133	75.06	2.711	14.35	1.002
AD-35	4.6	Normal	23.1779	0.0556167	28.6877	0.0468969	45.56	1.992	8.781	0.4324
AD-7	4.6	Normal	22.6786	0.0577132	28.5846	0.0805027	59.96	3.561	13.32	1.104
AD-86	4.7	Normal	21.8834	0.0261842	28.1477	0.017826	76.87	1.466	14.7	0.9321
AD-45	4.7	Normal	21.7166	0.0140325	28.3321	0.0518153	98.05	3.151	18.9	0.7634
AD-72	4.8	Normal	24.2165	0.175939	29.493	0.201505	38.76	6.294	7.412	1.234
AD-61	4.9	Normal	23.9112	0.0368894	28.8405	0.0368135	30.47	0.9518	5.827	0.3943
AD-5	5.1	Normal	21.9467	0.0270583	28.1862	0.0469636	75.56	2.476	16.78	1.143
AD-19	5.4	Normal	23.077	0.0175921	28.2527	0.0321736	36.14	0.796	8.027	0.514
AD-31	5.5	Normal	21.3956	0.0371405	27.6748	0.0149697	77.67	1.856	14.97	0.5219
AD-29	5.7	Normal	22.3507	0.109712	27.8298	0.0761395	44.61	3.551	9.906	0.9622
AD-62	6.1	Normal	25.6144	0.0231889	30.2405	0.0387309	24.69	0.6725	4.722	0.312
PD-109	1.6	CIPD	28.9843	0.0765643	30.9331	0.0467107	3.861	0.2053	0.8343	0.0567
PD-115	1.9	CIPD	29.5341	0.0704315	31.2055	0.230481	3.185	0.4774	0.6883	0.103
PD-99	2.3	CIPD	27.0562	0.0219519	30.629	0.0646169	11.9	0.4826	2.461	0.1286
PD-97	2.5	CIPD	27.0917	0.0411137	29.9114	0.033499	7.06	0.2261	1.46	0.068
PD-106	2.5	CIPD	27.6981	0.0739903	30.6543	0.110793	7.761	0.6223	1.605	0.1348
PD-105	2.6	CIPD	29.1085	0.00999559	30.986	0.0599447	3.674	0.1326	0.76	0.0374
PD-100	2.8	CIPD	24.7648	0.00952582	29.736	0.059797	31.37	1.128	6.488	0.3186
PD-112	3.4	CIPD	28.0192	0.0725808	30.263	0.0449356	4.737	0.2435	1.024	0.0683
PD-103	3.6	CIPD	25.4678	0.0500262	29.8078	0.0736025	20.25	1.077	4.189	0.2582
PD-104	3.6	CIPD	23.7173	0.0188046	28.7319	0.0520056	32.33	1.071	6.687	0.3161
PD-107	4.2	CIPD	23.5809	0.056283	29.2044	0.0834299	49.3	3.024	10.65	0.7873
PD-110	4.2	CIPD	28.3983	0.116529	29.3444	0.138215	1.927	0.2113	0.4164	0.0474
PD-98	4.3	CIPD	24.7042	0.0221349	29.7165	0.0524701	32.28	1.094	6.676	0.3189
PD-114	4.5	CIPD	24.3094	0.0527567	28.6344	0.0306238	20.04	0.7383	4.331	0.248
PD-101	4.7	CIPD	24.6	0.0211303	28.9892	0.0348355	20.96	0.5159	4.335	0.1834
PD-96	4.9	CIPD	23.3163	0.0397168	28.8758	0.0153598	47.16	1.202	9.755	0.4172
PD-113	5	CIPD	23.3735	0.0754217	28.7369	0.0791799	41.17	2.719	8.897	0.6893
PD-108	5.1	CIPD	22.1856	0.0594021	28.0733	0.0462313	59.2	2.677	12.79	0.7993
PD-111	5.1	CIPD	22.8513	0.0587666	28.6656	0.0544542	56.27	2.716	12.16	0.7845
PD-143	2	CNPD	34.2336	0.137958	32.3142	0.0885874	0.2644	0.026	0.0571	0.00594
PD-136	2.3	CNPD	26.6641	0.0325911	29.6501	0.0311324	7.923	0.2133	1.639	0.0714
PD-146	2.9	CNPD	26.6794	0.046419	30.4453	0.104118	13.6	0.9275	2.94	0.2327
PD-144	3.3	CNPD	25.5436	0.0408416	29.8759	0.0452269	20.14	0.7434	4.353	0.2495
PD-139	3.6	CNPD	24.5123	0.0666614	29.4226	0.0650313	30.07	1.684	6.22	0.3971
PD-142	3.6	CNPD	23.5239	0.0190432	28.926	0.0277658	42.29	0.8526	9.138	0.4494
PD-140	3.7	CNPD	23.4905	0.026471	29.3202	0.0610914	56.87	2.252	11.76	0.6067
PD-138	4	CNPD	22.5455	0.0361972	28.8683	0.0127066	80.04	1.833	16.56	0.6859
PD-141	4.2	CNPD	24.9694	0.011466	29.1408	0.068036	18.02	0.7459	3.894	0.2337
PD-145	4.2	CNPD	23.654	0.0417019	29.3212	0.0454656	50.82	1.888	10.98	0.6309
PD-137	4.7	CNPD	22.6921	0.00640875	29.0103	0.0208753	79.79	1.045	16.5	0.6169
PD-135	4.8	CNPD	22.5285	0.0155444	28.7151	0.0181176	72.83	1.043	15.07	0.5692
HD-154	1.3	HD	30.4974	0.0363	30.7848	0.0660452	1.22	0.055	0.2616	0.0209
HD-170	2.9	HD	25.2004	0.0103273	29.9855	0.0113046	27.57	0.253	5.909	0.3997
HD-155	4.1	HD	23.4203	0.0498318	28.4687	0.0141963	33.09	1.035	7.092	0.5208
HD-156	4.1	HD	25.6062	0.039909	28.6473	0.0477365	8.231	0.3073	1.764	0.134
HD-153	4.4	HD	25.0741	0.0141228	29.1799	0.0246053	17.22	0.2931	3.69	0.2547
HD-171	4.4	HD	24.562	0.00492953	29.5121	0.0478118	30.91	0.8844	6.625	0.4799
HD-167	4.8	HD	23.632	0.0409553	28.0567	0.0524671	21.48	0.8557	4.603	0.3551
HD-161	4.9	HD	21.6752	0.020652	27.9497	0.0189465	77.41	1.303	16.59	1.144
HD-151	5	HD	22.7097	0.0343686	29.2001	0.0751197	89.91	4.452	19.27	1.582
HD-168	5.1	HD	21.4511	0.0212078	27.5173	0.0149302	67.01	1.041	14.36	0.9866
HD-150	5.2	HD	22.9497	0.194198	28.3383	0.197378	41.89	7.097	8.978	1.574
HD-149	5.3	HD	22.782	0.0269651	28.3742	0.0222045	48.24	1.011	10.34	0.7238
HD-169	5.4	HD	21.9954	0.0267508	27.547	0.0133452	46.9	0.8413	10.05	0.6959
HD-158	1.7	non-HD	28.944	0.00762348	31.4401	0.141771	5.642	0.4808	1.209	0.1276
HD-172	1.9	non-HD	28.4831	0.0289652	30.9288	0.0283909	5.448	0.1322	1.168	0.0829
HD-147	2.4	non-HD	27.0297	0.010786	29.8823	0.0217665	7.223	0.1056	1.548	0.1061
HD-163	2.8	non-HD	31.6171	0.125566	32.5055	0.203189	1.851	0.2778	0.3967	0.0628
HD-157	3.2	non-HD	28.1963	0.0209299	29.0808	0.0129075	1.846	0.0273	0.3957	0.0271
HD-173	3.6	non-HD	23.503	0.019127	29.1354	0.0300309	49.6	1.059	10.63	0.7454
HD-159	3.7	non-HD	23.888	0.0206512	29.1485	0.0534452	38.33	1.331	8.215	0.6149
HD-164	3.7	non-HD	22.2333	0.0462001	29.1051	0.0597709	117.1	5.276	25.1	2.001
HD-166	4.2	non-HD	24.6448	0.0316916	29.5676	0.0747904	30.33	1.482	6.501	0.5313
HD-160	4.5	non-HD	21.6775	0.00486661	28.0933	0.00334381	85.38	0.3025	18.3	1.229
HD-148	4.7	non-HD	22.2246	0.0196737	28.1779	0.0254089	61.96	1.198	13.28	0.9239
HD-165	5.3	non-HD	23.9643	0.0733347	29.9318	0.0906123	62.57	4.424	13.41	1.277
HD-152	5.7	non-HD	20.9317	0.0411578	28.123	0.0528837	146.1	5.919	31.32	2.426

## Sheet: TUBB3
SampleID	RIN	DX	TUBB3_Cp	TUB_err	RPL13_Cp	RPL_err	RATIO	RATIO_err	NORM	NORM_err
AD-10	3.7	AD	30.8419	0.0370766	30.3984	0.091428	0.7353	0.0433	0.1623	0.01
AD-74	3.7	AD	31.0747	0.0373046	31.8233	0.0895422	1.68	0.0978	0.371	0.0227
AD-16	3.8	AD	28.9445	0.054398	29.8521	0.0272194	1.876	0.0692	0.4142	0.0182
AD-66	4.2	AD	32.609	0.119247	33.7146	0.248136	2.152	0.3759	0.4751	0.0798
AD-87	4.4	AD	27.3625	0.0253556	29.6671	0.0426603	4.94	0.1474	1.139	0.1072
AD-32	4.5	AD	27.2971	0.0536287	27.7645	0.0550815	1.383	0.0635	0.3052	0.0156
AD-81	4.6	AD	28.2753	0.0148716	29.2452	0.0839713	1.959	0.0999	0.4517	0.0461
AD-70	4.8	AD	30.2643	0.0559933	30.2056	0.049292	0.9601	0.0433	0.212	0.0107
AD-9	5.1	AD	26.9574	0.0425366	29.04	0.0329076	4.236	0.1365	0.9352	0.0378
AD-82	5.1	AD	29.9564	0.0698413	31.0017	0.0583934	2.064	0.1141	0.4759	0.0496
AD-48	5.2	AD	25.538	0.0350742	28.6442	0.0208277	8.611	0.2122	1.901	0.0671
AD-78	6	AD	29.8255	0.0593859	30.9803	0.20899	2.226	0.2981	0.5134	0.0805
AD-12	3.6	MCI	27.7282	0.0505118	28.9283	0.0788086	2.297	0.1285	0.5072	0.0301
AD-50	3.7	MCI	29.7539	0.0039797	30.4366	0.121525	1.605	0.1152	0.3544	0.0259
AD-43	3.8	MCI	26.8551	0.0429821	28.7776	0.0779324	3.791	0.2048	0.837	0.0483
AD-80	3.8	MCI	30.1324	0.0580494	30.7725	0.0716754	1.558	0.0865	0.3594	0.0375
AD-51	3.9	MCI	28.9841	0.0308653	29.3974	0.0481224	1.332	0.046	0.294	0.0124
AD-71	4.2	MCI	27.692	0.049672	29.632	0.0610426	3.837	0.1815	0.8849	0.0889
AD-20	4.3	MCI	26.7298	0.105497	29.2617	0.191982	5.783	0.7859	1.277	0.1682
AD-4	4.4	MCI	26.4692	0.063457	28.9713	0.0313775	5.665	0.2433	1.251	0.0608
AD-44	4.4	MCI	25.7696	0.0293174	28.9276	0.0616994	8.926	0.3665	1.971	0.0928
AD-73	4.7	MCI	30.6287	0.131256	31.0339	0.107909	1.324	0.1335	0.3054	0.0403
AD-77	5	MCI	31.3964	0.102971	32.1364	0.0619016	1.67	0.1208	0.3852	0.0437
AD-11	5.3	MCI	28.1742	0.0281962	28.5702	0.0131886	1.316	0.0246	0.2905	0.00925
AD-24	3.6	Normal	28.447	0.0744132	30.1515	0.0664635	3.259	0.1972	0.7196	0.0455
AD-68	3.6	Normal	27.2878	0.0249223	29.816	0.051146	5.768	0.1972	1.33	0.1269
AD-36	3.9	Normal	25.9233	0.0706134	28.7794	0.0496037	7.241	0.3754	1.599	0.0893
AD-41	4	Normal	26.8236	0.00995879	28.7032	0.0472405	3.68	0.1062	0.8124	0.0309
AD-23	4.2	Normal	27.575	0.0560089	29.3132	0.0284225	3.336	0.1267	0.7366	0.0329
AD-67	4.2	Normal	29.663	0.0441368	31.1925	0.0445401	2.887	0.1086	0.6658	0.0643
AD-8	4.3	Normal	27.3695	0.0550425	29.5451	0.0353249	4.518	0.1785	0.9975	0.0458
AD-40	4.3	Normal	26.1159	0.0338502	28.8118	0.0225865	6.48	0.1585	1.431	0.0503
AD-90	4.3	Normal	29.7121	0.0937271	31.0881	0.172432	2.596	0.3169	0.5986	0.0884
AD-59	4.4	Normal	26.8483	0.0236893	28.4349	0.0861568	3.003	0.1591	0.6631	0.0377
AD-7	4.6	Normal	25.9446	0.0915852	28.8435	0.104398	7.458	0.6266	1.647	0.1384
AD-35	4.6	Normal	26.4127	0.0269919	28.8434	0.0160338	5.392	0.1019	1.19	0.038
AD-85	4.6	Normal	28.8476	0.00161598	29.2401	0.0239731	1.313	0.019	0.3027	0.0274
AD-45	4.7	Normal	25.4736	0.0717789	28.5476	0.0571538	8.421	0.4693	1.859	0.11
AD-86	4.7	Normal	29.8438	0.0430684	30.0395	0.0120744	1.145	0.031	0.2641	0.0246
AD-72	4.8	Normal	32.6014	0.288823	32.3499	0.304656	0.84	0.2214	0.1937	0.0521
AD-61	4.9	Normal	27.8876	0.0454727	28.8826	0.0634736	1.993	0.0936	0.4596	0.0461
AD-5	5.1	Normal	25.6477	0.0473989	28.4918	0.0448294	7.18	0.2826	1.585	0.0726
AD-19	5.4	Normal	26.4863	0.05394	28.5402	0.0547006	4.152	0.1916	0.9168	0.0469
AD-31	5.5	Normal	25.5869	0.0122892	27.8064	0.00679371	4.657	0.0392	1.028	0.0284
AD-29	5.7	Normal	27.0042	0.0475964	28.0994	0.0860637	2.137	0.1267	0.4717	0.0294
AD-62	6.1	Normal	27.3202	0.0393455	29.994	0.0387439	6.381	0.2117	1.472	0.1399
PD-109	1.6	CIPD	29.6556	0.0350579	30.622	0.0306336	1.954	0.0546	0.4044	0.0688
PD-115	1.9	CIPD	29.5315	0.0202247	30.8971	0.0270276	2.577	0.0521	0.5333	0.0901
PD-99	2.3	CIPD	28.996	0.0467955	30.7222	0.0468277	3.309	0.1316	0.6848	0.1181
PD-97	2.5	CIPD	29.4229	0.100885	30.0504	0.0910971	1.545	0.1263	0.3198	0.0596
PD-106	2.5	CIPD	28.7778	0.0675723	30.4634	0.112354	3.217	0.2502	0.6657	0.123
PD-105	2.6	CIPD	30.502	0.083502	30.9425	0.00907245	1.357	0.069	0.2809	0.0492
PD-100	2.8	CIPD	27.6645	0.0491037	29.9857	0.0630294	4.997	0.2416	1.034	0.1806
PD-112	3.4	CIPD	27.5098	0.0208406	29.6547	0.0164117	4.423	0.0705	0.9153	0.1543
PD-103	3.6	CIPD	27.1606	0.0110106	29.7348	0.00206763	5.956	0.04	1.233	0.207
PD-104	3.6	CIPD	26.8224	0.0023737	28.7577	0.0177388	3.824	0.041	0.7915	0.1331
PD-107	4.2	CIPD	26.5302	0.0249636	29.4039	0.0868251	7.33	0.3918	1.517	0.2671
PD-110	4.2	CIPD	29.2591	0.109619	29.012	0.0568992	0.8426	0.0617	0.1744	0.0319
PD-98	4.3	CIPD	26.9641	0.0540924	29.5494	0.0439685	6.002	0.2496	1.242	0.2147
PD-114	4.5	CIPD	26.9017	0.0033842	28.7042	0.00218588	3.488	0.00843	0.722	0.1212
PD-101	4.7	CIPD	27.5909	0.0456867	29.0106	0.0402575	2.675	0.0984	0.5537	0.0951
PD-96	4.9	CIPD	27.2572	0.00956696	29.0252	0.0442262	3.406	0.0929	0.7049	0.1198
PD-113	5	CIPD	26.5499	0.0341205	28.7243	0.0421779	4.514	0.1467	0.9342	0.1597
PD-108	5.1	CIPD	25.9461	0.0117994	28.1822	0.0247835	4.711	0.0774	0.9751	0.1644
PD-111	5.1	CIPD	26.0233	0.0193239	28.8109	0.0262338	6.905	0.1356	1.429	0.2415
PD-143	2	CNPD	31.0047	0.0614969	32.2664	0.00779625	2.398	0.0901	0.5116	0.0235
PD-136	2.3	CNPD	28.9596	0.0280545	29.5978	0.0290477	1.556	0.0378	0.3321	0.0123
PD-146	2.9	CNPD	28.4659	0.0450695	30.3941	0.0757054	3.806	0.2042	0.8119	0.0476
PD-144	3.3	CNPD	27.0261	0.00359104	29.8615	0.0549023	7.137	0.2342	1.523	0.0647
PD-139	3.6	CNPD	27.4097	0.0102872	29.43	0.0526449	4.057	0.1294	0.8655	0.0362
PD-142	3.6	CNPD	26.952	0.0129718	28.6614	0.0265764	3.27	0.0578	0.6977	0.0233
PD-140	3.7	CNPD	26.7491	0.0199046	29.6651	0.0414218	7.547	0.2082	1.61	0.0628
PD-138	4	CNPD	26.3871	0.0315829	28.8727	0.0119041	5.601	0.1138	1.195	0.0415
PD-141	4.2	CNPD	27.2274	0.0189317	29.014	0.017929	3.45	0.0541	0.7361	0.0239
PD-145	4.2	CNPD	27.0653	0.029086	29.1939	0.0683375	4.373	0.1936	0.9329	0.0476
PD-137	4.7	CNPD	26.5073	0.0822603	29.0043	0.0678683	5.645	0.3624	1.204	0.0813
PD-135	4.8	CNPD	26.2768	0.00880108	28.6304	0.034269	5.111	0.1093	1.09	0.0385
HD-154	1.3	HD	31.426	0.0749848	30.8384	0.0281133	0.6655	0.0321	0.1388	0.00766
HD-170	2.9	HD	27.8471	0.0456519	30.1655	0.0509672	4.988	0.2039	1.04	0.0515
HD-155	4.1	HD	27.0839	0.0211015	28.6347	0.0050103	2.93	0.0382	0.6111	0.0202
HD-156	4.1	HD	28.4279	0.329329	28.967	0.301721	1.453	0.4026	0.3031	0.0803
HD-153	4.4	HD	27.0764	0.040514	29.2344	0.0566986	4.463	0.1879	0.9309	0.0469
HD-171	4.4	HD	26.9612	0.0394282	29.5338	0.0655417	5.949	0.2707	1.241	0.0658
HD-167	4.8	HD	27.3776	0.0297124	28.1873	0.0322489	1.753	0.0463	0.3656	0.0145
HD-161	4.9	HD	25.6579	0.0226888	28.1037	0.00968156	5.448	0.081	1.136	0.0384
HD-151	5	HD	26.8224	0.0419446	29.3658	0.101735	5.83	0.3849	1.216	0.0849
HD-168	5.1	HD	26.752	0.040194	27.9005	0.0850353	2.217	0.1264	0.4624	0.0288
HD-150	5.2	HD	26.3653	0.0133132	28.4744	0.0251125	4.314	0.0736	0.8999	0.0312
HD-149	5.3	HD	26.2526	0.0381198	28.5918	0.0499486	5.06	0.191	1.055	0.0498
HD-169	5.4	HD	27.7721	0.0368043	27.7921	0.031359	1.014	0.0294	0.2115	0.00871
HD-158	1.7	non-HD	30.7408	0.0872749	31.6534	0.0839906	1.882	0.1376	0.3927	0.0298
HD-172	1.9	non-HD	29.4875	0.0213112	31.0312	0.0899798	2.915	0.1638	0.6081	0.0374
HD-147	2.4	non-HD	27.8042	0.0447844	30.062	0.0866178	4.783	0.2781	0.9976	0.063
HD-163	2.8	non-HD	28.614	0.0139145	32.249	0.0587762	12.42	0.4468	2.591	0.119
HD-157	3.2	non-HD	30.0816	0.0403483	29.1594	0.0209531	0.5277	0.0143	0.1101	0.00441
HD-173	3.6	non-HD	28.2866	0.0983867	29.5465	0.0849835	2.395	0.1898	0.4995	0.0406
HD-159	3.7	non-HD	27.2273	0.0117981	29.5302	0.0307722	4.934	0.0973	1.029	0.037
HD-164	3.7	non-HD	31.4276	0.169621	32.035	0.105339	1.523	0.1869	0.3178	0.0383
HD-166	4.2	non-HD	29.1361	0.035834	30.8346	0.0718286	3.246	0.1562	0.677	0.0373
HD-160	4.5	non-HD	26.4048	0.0243621	28.2845	0.0396956	3.68	0.1033	0.7676	0.0312
HD-148	4.7	non-HD	26.5918	0.0384573	28.2941	0.0442293	3.254	0.1146	0.6788	0.0308
HD-165	5.3	non-HD	29.306	0.0346902	29.9797	0.0157051	1.595	0.0366	0.3327	0.0125
HD-152	5.7	non-HD	25.424	0.0762929	28.2646	0.0455717	7.163	0.3802	1.494	0.0882
